# Supplementary material for: Chinese Consumers’ Trust in Food Safety Surveillance Sampling of Commonly Consumed Foods
Source: Foods. 2022 Jul 2;11(13):1971. doi: 10.3390/foods11131971 (PMC9265750; doi:10.3390/foods11131971)
Supplement: Supplementary file 1 [file foods-11-01971-s001.zip]

Archive with 1 entries (1 files):
- foods-1764382-SI.pdf
